# Supplementary material for: Cellular function and pathological role of ATP13A2 and related P-type transport ATPases in Parkinson's disease and other neurological disorders
Source: Front Mol Neurosci. 2014 May 27;7:48. doi: 10.3389/fnmol.2014.00048 (PMC4033846; doi:10.3389/fnmol.2014.00048)
Supplement: Supplemental Table 1 — Genetic interactions of YPK9 in S. cerevisiae obtained from the yeast genome database (http://yeastgenome.org). The data were were classified using BioGrid (http://thebiogrid.org) according to organellar distribution and function. A summary is provided in Figure 5. [file DataSheet1.XLSX]

## Sheet: Full table
Ypk9 interactor	Cellular/biochemical role of interactor	No. of genetic interactions	Cellular localization of interactor	Description	Experimental System	Reference (first author)	Synonyms Interactor	Systematic Name Ypk9 Interactor (YPK9 = YOR291W)	Experimental System Type	Pubmed ID	Role of YPK9	Organism Interactor A and B	Throughput	Phenotypes	Qualifications	#BioGRID Interaction ID	Entrez Gene Interactor (Ypk9 = 84466)	BioGRID ID Interactor B (Ypk9 = 34769)	Score	Modification	Source Database
ALF1	Cytoskeleton	1	Cytoplasmic microtubules	Alpha-tubulin folding protein; similar to mammalian cofactor B; Alf1p-GFP localizes to cytoplasmic microtubules; required for the folding of alpha-tubulin and may play an additional role in microtubule maintenance	Phenotypic Enhancement	Chesi A (2012)	-	YNL148C	genetic	22457822	BAIT	559292	Low Throughput	resistance to chemicals	double mutants display resistance to manganese	656669	855574	35680	-	-	BioGRID
ALG1	N-linked glycosylation	2	ER	Mannosyltransferase; involved in asparagine-linked glycosylation in the endoplasmic reticulum (ER); essential for viability, mutation is functionally complemented by human ortholog	Synthetic Growth Defect	Chesi A (2012)	-	YBR110W	genetic	22457822	HIT	559292	Low Throughput	vegetative growth|colony size	-	656642	852407	32814	-	-	BioGRID
ALG1					Negative Genetic	Costanzo M (2010)	-	YBR110W	genetic	20093466	BAIT	559292	High Throughput	colony size	YBR110W is an essential gene and therefore the temperature sensitive allele YBR110W_tsq177 was used in the experiment|A Synthetic Genetic Array (SGA) analysis was carried out to quantitatively score genetic interactions based on fitness defects that were estimated from the colony size of double versus single mutants. Genetic interactions were considered significant if they had an SGA score of eps…	358254	852407	32814	-0.5569	-	BioGRID
APC5	Cell cycle	1	Nucleus	Subunit of the Anaphase-Promoting Complex/Cyclosome (APC/C); APC/C is a ubiquitin-protein ligase required for degradation of anaphase inhibitors, including mitotic cyclins, during the metaphase/anaphase transition; component of the platform domain of the APC/C, based on structural analysis; relative distribution to nuclear foci decreases upon DNA replication stress	Synthetic Growth Defect	Chesi A (2012)	RMC1	YOR249C	genetic	22457822	HIT	559292	Low Throughput	vegetative growth|colony size	-	656650	854423	34639	-	-	BioGRID
APQ12	Membrane homeostasis	1	Nuclear and ER membrane	Protein required for nuclear envelope morphology; nuclear pore complex localization, mRNA export from the nucleus; exhibits synthetic lethal genetic interactions with genes involved in lipid metabolism	Phenotypic Suppression	Chesi A (2012)	-	YIL040W	genetic	22457822	BAIT	559292	Low Throughput	resistance to chemicals:undetermined	deletion of ypk9 inhibits the sensitivity to manganese observed in the single mutant	656685	854771	34950	-	-	BioGRID
ATP5	Metabolism	1	Mitochondria	Subunit 5 of the stator stalk of mitochondrial F1F0 ATP synthase; F1F0 ATP synthase is a large, evolutionarily conserved enzyme complex required for ATP synthesis; homologous to bovine subunit OSCP (oligomycin sensitivity-conferring protein); phosphorylated	Phenotypic Suppression	Chesi A (2012)	OSC1	YDR298C	genetic	22457822	BAIT	559292	Low Throughput	resistance to chemicals:undetermined	deletion of ypk9 inhibits the resistance to manganese seen in the single mutant	656656	851892	32350	-	-	BioGRID
BET2	Post translational modification	1	N/A	Beta subunit of Type II geranylgeranyltransferase; required for vesicular transport between the endoplasmic reticulum and the Golgi; provides a membrane attachment moiety to Rab-like proteins Ypt1p and Sec4p	Synthetic Growth Defect	Chesi A (2012)	-	YPR176C	genetic	22457822	HIT	559292	Low Throughput	vegetative growth|colony size	-	656653	856306	36349	-	-	BioGRID
BLM10	Proteasome	1	Nucleus	Proteasome activator; binds the core proteasome (CP) and stimulates proteasome-mediated protein degradation by inducing gate opening; required for sequestering CP into proteasome storage granule (PSG) during quiescent phase and for nuclear import of CP in proliferating cells; required for resistance to bleomycin, may be involved in protecting against oxidative damage; similar to mammalian PA200	Phenotypic Suppression	Chesi A (2012)	YFL006W	YFL007W	genetic	22457822	BAIT	559292	Low Throughput	resistance to chemicals:undetermined	deletion of ypk9 inhibits the resistance to manganese seen in the single mutant	656657	850541	31140	-	-	BioGRID
CDC11	Cell division	1	Septin ring	Component of the septin ring that is required for cytokinesis; septins are GTP-binding proteins that assemble into rod-like hetero-oligomers that can associate with other rods to form filaments; septin rings at the mother-bud neck act as scaffolds for recruiting cell division factors and as barriers to prevent diffusion of specific proteins between mother and daughter cells	Synthetic Growth Defect	Chesi A (2012)	PSL9	YJR076C	genetic	22457822	HIT	559292	Low Throughput	vegetative growth|colony size	-	656647	853539	33832	-	-	BioGRID
CDC12	Cell division	1	Septin ring	Component of the septin ring that is required for cytokinesis; septins are GTP-binding proteins that assemble into rod-like hetero-oligomers that can associate with other rods to form filaments; septin rings at the mother-bud neck act as scaffolds for recruiting cell division factors and as barriers to prevent diffusion of specific proteins between mother and daughter cells	Synthetic Growth Defect	Chesi A (2012)	CLA10|PSL7	YHR107C	genetic	22457822	HIT	559292	Low Throughput	vegetative growth|colony size	-	656646	856507	36540	-	-	BioGRID
CDC28	Cell cycle	1	Cytoplasm/various	Cyclin-dependent kinase (CDK) catalytic subunit; master regulator of mitotic and meiotic cell cycles; alternately associates with G1 (CLNs), S and G2/M (CLBs) phase cyclins, which provide substrate specificity; regulates cell cycle and basal transcription, chromosome duplication and segregation, lipid biosynthesis, membrane trafficking, polarized growth, and morphogenesis; abundance increases in …	Synthetic Growth Defect	Chesi A (2012)	CDK1|SRM5|HSL5	YBR160W	genetic	22457822	HIT	559292	Low Throughput	vegetative growth|colony size	-	656643	852457	32859	-	-	BioGRID
CDC53	Cell cycle	1	Cytoplasm	Cullin; structural protein of SCF complexes (which also contain Skp1p, Cdc34p, Hrt1p and an F-box protein) involved in ubiquitination; SCF promotes the G1-S transition by targeting G1 cyclins and the Cln-CDK inhibitor Sic1p for degradation	Synthetic Growth Defect	Chesi A (2012)	-	YDL132W	genetic	22457822	HIT	559292	Low Throughput	vegetative growth|colony size	-	656645	851424	31930	-	-	BioGRID
DIM1	RNA processing	1	Nucleus	Essential 18S rRNA dimethylase (dimethyladenosine transferase); responsible for conserved m6(2)Am6(2)A dimethylation in 3'-terminal loop of 18S rRNA, part of 90S and 40S pre-particles in nucleolus, involved in pre-ribosomal RNA processing	Synthetic Growth Defect	Chesi A (2012)	CDH1	YPL266W	genetic	22457822	HIT	559292	Low Throughput	vegetative growth|colony size	-	656652	855862	35947	-	-	BioGRID
EGD2	Protein folding/sorting/translocation	1	Cytoplasm (ribosomes)	Alpha subunit of the nascent polypeptide-associated complex (NAC); involved in protein sorting and translocation; associated with cytoplasmic ribosomes	Phenotypic Suppression	Chesi A (2012)	-	YHR193C	genetic	22457822	BAIT	559292	Low Throughput	resistance to chemicals:undetermined	deletion of ypk9 inhibits the resistance to manganese seen in the single mutant	656658	856600	36627	-	-	BioGRID
ERD1	Protein sorting	1	Golgi	Predicted membrane protein required for lumenal ER protein retention; mutants secrete the endogenous ER protein, BiP (Kar2p)	Phenotypic Suppression	Chesi A (2012)	LDB2	YDR414C	genetic	22457822	BAIT	559292	Low Throughput	resistance to chemicals:undetermined	deletion of ypk9 inhibits the resistance to manganese seen in the single mutant	656659	852023	32473	-	-	BioGRID
FMT1	Mitochondrial protein synthesis	1	Mitochondria	Methionyl-tRNA formyltransferase; catalyzes the formylation of initiator Met-tRNA in mitochondria; potential Cdc28p substrate	Negative Genetic	Costanzo M (2010)	-	YBL013W	genetic	20093466	HIT	559292	High Throughput	colony size	A Synthetic Genetic Array (SGA) analysis was carried out to quantitatively score genetic interactions based on fitness defects that were estimated from the colony size of double versus single mutants. Genetic interactions were considered significant if they had an SGA score of epsilon > 0.08 for positive interactions and epsilon < -0.08 for negative interactions, and a p-value < 0.05.	417401	852270	32687	-0.1245	-	BioGRID
FYV10	Proteasome/Metabolism	1	Cytoplasm	Subunit of GID complex; involved in proteasome-dependent catabolite inactivation of gluconeogenic enzymes FBPase, PEPCK, and c-MDH; forms dimer with Rmd5p that is then recruited to GID Complex by Gid8p; contains a degenerate RING finger motif needed for GID complex ubiquitin ligase activity in vivo, as well as CTLH and CRA domains; plays role in anti-apoptosis; required for survival upon exposure…	Negative Genetic	Costanzo M (2010)	GID9	YIL097W	genetic	20093466	HIT	559292	High Throughput	colony size	A Synthetic Genetic Array (SGA) analysis was carried out to quantitatively score genetic interactions based on fitness defects that were estimated from the colony size of double versus single mutants. Genetic interactions were considered significant if they had an SGA score of epsilon > 0.08 for positive interactions and epsilon < -0.08 for negative interactions, and a p-value < 0.05.	417406	854710	34894	-0.221	-	BioGRID
GAB1	GPI-anchoring	1	ER	GPI transamidase subunit; involved in attachment of glycosylphosphatidylinositol (GPI) anchors to proteins; may have a role in recognition of the attachment signal or of the lipid portion of GPI	Synthetic Growth Defect	Chesi A (2012)	CDC91	YLR459W	genetic	22457822	HIT	559292	Low Throughput	vegetative growth|colony size	-	656649	851181	31717	-	-	BioGRID
GCS1	ER-golgi trafficking and cytoskeleton	1	ER, golgi, endosome, cytoplasm	ADP-ribosylation factor GTPase activating protein (ARF GAP); involved in ER-Golgi transport; required for prospore membrane formation; regulates phospholipase Spo14p; shares functional similarity with Glo3p; GCS1 has a paralog, SPS18, that arose from the whole genome duplication	Negative Genetic	Costanzo M (2010)	-	YDL226C	genetic	20093466	HIT	559292	High Throughput	colony size	A Synthetic Genetic Array (SGA) analysis was carried out to quantitatively score genetic interactions based on fitness defects that were estimated from the colony size of double versus single mutants. Genetic interactions were considered significant if they had an SGA score of epsilon > 0.08 for positive interactions and epsilon < -0.08 for negative interactions, and a p-value < 0.05.	417402	851372	31884	-0.1715	-	BioGRID
GCS1					Negative Genetic	Costanzo M (2010)	-	YDL226C	genetic	20093466	BAIT	559292	High Throughput	colony size	A Synthetic Genetic Array (SGA) analysis was carried out to quantitatively score genetic interactions based on fitness defects that were estimated from the colony size of double versus single mutants. Genetic interactions were considered significant if they had an SGA score of epsilon > 0.08 for positive interactions and epsilon < -0.08 for negative interactions, and a p-value < 0.05.	362261	851372	31884	-0.1715	-	BioGRID
GEP3	Mitochondrial ribosome biogenesis	1	Mitochondria	Protein required for mitochondrial ribosome small subunit biogenesis; null mutant is defective in respiration and in maturation of 15S rRNA; protein is localized to the mitochondrial inner membrane; null mutant interacts synthetically with prohibitin (Phb1p)	Negative Genetic	Hoppins S (2011)	FMP38|AIM40	YOR205C	genetic	21987634	BAIT	559292	High Throughput	colony size	An Epistatic MiniArray Profile (E-MAP) approach was used to quantitatively score genetic interactions based on fitness defects estimated from the colony size of double versus single mutants. Genetic interactions were considered significant if they had an S score >= 2.0 for positive interactions (epistatic or suppressor interactions) and S score <= -2.5 for negative interactions (synthetic sick/le…	588297	854380	34600	-5724548322	-	BioGRID
GLO3	ER-golgi traffick	1	ER-golgi vesicles	ADP-ribosylation factor GTPase activating protein (ARF GAP); involved in ER-Golgi transport; shares functional similarity with Gcs1p	Phenotypic Enhancement	Chesi A (2012)	-	YER122C	genetic	22457822	BAIT	559292	Low Throughput	resistance to chemicals	double mutants are sensitized to manganese	656676	856859	36866	-	-	BioGRID
HEK2	mRNA processing and telomere maintenance	1	Cytoplasm and nucleus	RNA binding protein involved in asymmetric localization of ASH1 mRNA; represses translation of ASH1 mRNA, an effect reversed by Yck1p-dependent phosphoryation; regulates telomere position effect and length; similarity to hnRNP-K	Affinity Capture-RNA	Hasegawa Y (2008)	KHD1	YBL032W	physical	18805955	BAIT	559292	High Throughput	-	-	321483	852248	32665	-	-	BioGRID
HMO1	Transcriptional regulation	1	Nucleus	Chromatin associated high mobility group (HMG) family member; involved in genome maintenance; rDNA-binding component of the Pol I transcription system; associates with a 5'-3' DNA helicase and Fpr1p, a prolyl isomerase; relocalizes to the cytosol in response to hypoxia	Phenotypic Enhancement	Chesi A (2012)	HSM2	YDR174W	genetic	22457822	BAIT	559292	Low Throughput	resistance to chemicals	double mutants display resistance to manganese	656670	851754	32227	-	-	BioGRID
LDB18	Cytoskeleton	1	Cell cortex, astral microtubule, spindle pole body	Component of the dynactin complex; dynactin is required for dynein activity; null mutant exhibits defects in nuclear migration and spindle orientation and has reduced affinity for alcian blue dye; has homology to mammalian dynactin subunit p24	Phenotypic Suppression	Chesi A (2012)	-	YLL049W	genetic	22457822	BAIT	559292	Low Throughput	resistance to chemicals:undetermined	deletion of ypk9 inhibits the resistance to manganese seen in the single mutant	656660	850677	31266	-	-	BioGRID
LEO1	Transcriptional regulation	1	Nucleus	Component of the Paf1 complex; which associates with RNA polymerase II and is involved in histone methylation; plays a role in regulating Ty1 transposition; involved in transcription elongation as demonstrated by the G-less-based run-on (GLRO) assay	Phenotypic Enhancement	Chesi A (2012)	-	YOR123C	genetic	22457822	BAIT	559292	Low Throughput	resistance to chemicals	double mutants display resistance to manganese	656671	854290	34518	-	-	BioGRID
MAK3	Protein sorting	1	Cytoplasm	Catalytic subunit of the NatC type N-terminal acetyltransferase; involved in subcellular targeting of select N-terminally acetylated substrates to the Golgi apparatus (Arl3p and Grh1p) and the inner nuclear membrane (Trm1p); required for replication of dsRNA virus	Phenotypic Enhancement	Chesi A (2012)	NAA30	YPR051W	genetic	22457822	BAIT	559292	Low Throughput	resistance to chemicals	double mutants are sensitized to manganese	656675	856163	36226	-	-	BioGRID
MDL2	Transport	1	Mitochondria	Mitochondrial inner membrane half-type ABC transporter; required for respiratory growth at high temperature; localizes to vacuole membrane in response to H2O2; similar to human TAP1 and TAP2 implicated in bare lymphocyte syndrome and Wegener-like granulomatosis	Negative Genetic	Costanzo M (2010)	-	YPL270W	genetic	20093466	HIT	559292	High Throughput	colony size	A Synthetic Genetic Array (SGA) analysis was carried out to quantitatively score genetic interactions based on fitness defects that were estimated from the colony size of double versus single mutants. Genetic interactions were considered significant if they had an SGA score of epsilon > 0.08 for positive interactions and epsilon < -0.08 for negative interactions, and a p-value < 0.05.	417413	855858	35943	-0.128	-	BioGRID
MDL2					Negative Genetic	Costanzo M (2010)	-	YPL270W	genetic	20093466	BAIT	559292	High Throughput	colony size	A Synthetic Genetic Array (SGA) analysis was carried out to quantitatively score genetic interactions based on fitness defects that were estimated from the colony size of double versus single mutants. Genetic interactions were considered significant if they had an SGA score of epsilon > 0.08 for positive interactions and epsilon < -0.08 for negative interactions, and a p-value < 0.05.	418427	855858	35943	-0.128	-	BioGRID
MMM1	Inter-organellar contact/communication	1	ER and mitochondria	ER integral membrane protein, ERMES complex subunit; ERMES links the ER to mitochondria and may promote inter-organellar calcium and phospholipid exchange as well as coordinating mitochondrial DNA replication and growth; required for mitophagy	Negative Genetic	Hoppins S (2011)	YME6	YLL006W	genetic	21987634	BAIT	559292	High Throughput	colony size	An Epistatic MiniArray Profile (E-MAP) approach was used to quantitatively score genetic interactions based on fitness defects estimated from the colony size of double versus single mutants. Genetic interactions were considered significant if they had an S score >= 2.0 for positive interactions (epistatic or suppressor interactions) and S score <= -2.5 for negative interactions (synthetic sick/le…	588294	850654	31245	-2840916083	-	BioGRID
MOG1	Nuclear protein import	1	Nucleus	Conserved nuclear protein that interacts with GTP-Gsp1p; stimulates nucleotide release from Gsp1p; involved in nuclear protein import; nucleotide release is inhibited by Yrb1p	Phenotypic Suppression	Chesi A (2012)	-	YJR074W	genetic	22457822	BAIT	559292	Low Throughput	resistance to chemicals:undetermined	deletion of ypk9 inhibits the sensitivity to manganese observed in the single mutant	656686	853537	33830	-	-	BioGRID
MSA1	Cell cycle	1	Nucleus and cytoplasm	Activator of G1-specific transcription factors MBF and SBF; involved in regulation of the timing of G1-specific gene transcription and cell cycle initiation; localization is cell-cycle dependent and regulated by Cdc28p phosphorylation; MSA1 has a paralog, MSA2, that arose from the whole genome duplication	Negative Genetic	Costanzo M (2010)	YOR29-17	YOR066W	genetic	20093466	HIT	559292	High Throughput	colony size	A Synthetic Genetic Array (SGA) analysis was carried out to quantitatively score genetic interactions based on fitness defects that were estimated from the colony size of double versus single mutants. Genetic interactions were considered significant if they had an SGA score of epsilon > 0.08 for positive interactions and epsilon < -0.08 for negative interactions, and a p-value < 0.05.	417412	854232	34465	-0.1622	-	BioGRID
MSA1					Negative Genetic	Costanzo M (2010)	YOR29-17	YOR066W	genetic	20093466	BAIT	559292	High Throughput	colony size	A Synthetic Genetic Array (SGA) analysis was carried out to quantitatively score genetic interactions based on fitness defects that were estimated from the colony size of double versus single mutants. Genetic interactions were considered significant if they had an SGA score of epsilon > 0.08 for positive interactions and epsilon < -0.08 for negative interactions, and a p-value < 0.05.	415000	854232	34465	-0.1622	-	BioGRID
MUB1	Proteosomal regulation	1	N/A	MYND domain-containing protein; required for ubiquitination and turnover of Rpn4p; interacts with Ubr2p (E3) and indirectly with Rad6p (E2); short-lived protein degraded in a Ubr2p/Rad6p dependent manner; similar to the A. nidulans samB gene	Negative Genetic	Costanzo M (2010)	-	YMR100W	genetic	20093466	HIT	559292	High Throughput	colony size	A Synthetic Genetic Array (SGA) analysis was carried out to quantitatively score genetic interactions based on fitness defects that were estimated from the colony size of double versus single mutants. Genetic interactions were considered significant if they had an SGA score of epsilon > 0.08 for positive interactions and epsilon < -0.08 for negative interactions, and a p-value < 0.05.	417409	855126	35276	-0.1383	-	BioGRID
MYO2	Actin-based cargo trafficking	1	Various/actin filament	Type V myosin motor involved in actin-based transport of cargos; required for the polarized delivery of secretory vesicles, the vacuole, late Golgi elements, peroxisomes, and the mitotic spindle; MYO2 has a paralog, MYO4, that arose from the whole genome duplication	Synthetic Growth Defect	Chesi A (2012)	CDC66	YOR326W	genetic	22457822	HIT	559292	Low Throughput	vegetative growth|colony size	-	656651	854504	34711	-	-	BioGRID
NPL3	mRNA processing and translational regulation	1	Nucleus and cytoplasm	RNA-binding protein; promotes elongation, regulates termination, and carries poly(A) mRNA from nucleus to cytoplasm; represses translation initiation by binding eIF4G; required for pre-mRNA splicing; interacts with E3 ubiquitin ligase Bre1p, linking histone ubiquitination to mRNA processing; may have role in telomere maintenance; dissociation from mRNAs promoted by Mtr10p; phosphorylated by Sky1p…	Synthetic Growth Defect	Moehle EA (2012)	MTR13|MTS1|NAB1|NOP3	YDR432W	genetic	23209445	BAIT	559292	High Throughput	vegetative growth	SGA	799390	852042	32489	-	-	BioGRID
NPR3	Other	1	Vacuole	Subunit of SEA (Seh1-associated), Npr2/3, and Iml1p complexes; Npr2/3 complex mediates downregulation of TORC1 activity upon amino acid limitation; SEA complex is a coatomer-related complex that associates dynamically with the vacuole; Iml1p complex (Iml1p-Npr2p-Npr3p) is required for non-nitrogen-starvation (NNS)-induced autophagy; required for Npr2p phosphorylation and Iml1p-Npr2p interaction; …	Phenotypic Enhancement	Chesi A (2012)	RMD11	YHL023C	genetic	22457822	BAIT	559292	Low Throughput	resistance to chemicals	double mutants display resistance to manganese	656672	856362	36399	-	-	BioGRID
NRP1	Poorly characterized	1	Cytoplasm	Putative RNA binding protein of unknown function; localizes to stress granules induced by glucose deprivation; predicted to be involved in ribosome biogenesis	Phenotypic Suppression	Chesi A (2012)	-	YDL167C	genetic	22457822	BAIT	559292	Low Throughput	resistance to chemicals:undetermined	deletion of ypk9 inhibits the resistance to manganese seen in the single mutant	656661	851387	31898	-	-	BioGRID
OPI3	Lipid biosynthesis	1	ER/mitochondria/plasma membrane	Methylene-fatty-acyl-phospholipid synthase; catalyzes the last two steps in phosphatidylcholine biosynthesis; also known as phospholipid methyltransferase	Positive Genetic	Schuldiner M (2005)	PEM2	YJR073C	genetic	16269340	HIT	559292	High Throughput	colony size	An Epistatic MiniArray Profile (E-MAP) analysis was used to quantitatively score genetic interactions based on fitness defects estimated from the colony size of double versus single mutants. Genetic interactions were considered significant if they had an S score > 2.5 for positive interactions (suppression) and S score < -2.5 for negative interactions (synthetic sick/lethality).	213128	853536	33829	-	-	BioGRID
OPI3					Positive Genetic	Schuldiner M (2005)	PEM2	YJR073C	genetic	16269340	BAIT	559292	High Throughput	colony size	An Epistatic MiniArray Profile (E-MAP) analysis was used to quantitatively score genetic interactions based on fitness defects estimated from the colony size of double versus single mutants. Genetic interactions were considered significant if they had an S score > 2.5 for positive interactions (suppression) and S score < -2.5 for negative interactions (synthetic sick/lethality).	209685	853536	33829	26993	-	BioGRID
OXR1	Poorly characterized	1	Mitochondria	Protein of unknown function required for oxidative damage resistance; required for normal levels of resistance to oxidative damage; null mutants are sensitive to hydrogen peroxide; member of a conserved family of proteins found in eukaryotes	Phenotypic Enhancement	Chesi A (2012)	-	YPL196W	genetic	22457822	BAIT	559292	Low Throughput	resistance to chemicals	double mutants are sensitized to manganese	656679	855905	35987	-	-	BioGRID
PAN6	Metabolism	1	Cytoplasm and nucleus	Pantothenate synthase; also known as pantoate-beta-alanine ligase, required for pantothenic acid biosynthesis, deletion causes pantothenic acid auxotrophy, homologous to E. coli panC	Phenotypic Suppression	Chesi A (2012)	-	YIL145C	genetic	22457822	BAIT	559292	Low Throughput	resistance to chemicals:undetermined	deletion of ypk9 inhibits the resistance to manganese seen in the single mutant	656665	854661	34847	-	-	BioGRID
PAP2	RNA processing	1	Nucleus	Non-canonical poly(A) polymerase; involved in nuclear RNA degradation as a component of TRAMP; catalyzes polyadenylation of hypomodified tRNAs, and snoRNA and rRNA precursors; required for mRNA surveillance and maintenance of genome integrity, serving as a link between RNA and DNA metabolism; overlapping but non-redundant functions with Trf5p; relocalizes to cytosol in response to hypoxia; PAP2 h…	Negative Genetic	Costanzo M (2010)	TRF4	YOL115W	genetic	20093466	BAIT	559292	High Throughput	colony size	A Synthetic Genetic Array (SGA) analysis was carried out to quantitatively score genetic interactions based on fitness defects that were estimated from the colony size of double versus single mutants. Genetic interactions were considered significant if they had an SGA score of epsilon > 0.08 for positive interactions and epsilon < -0.08 for negative interactions, and a p-value < 0.05.	412819	854034	34285	-0.1403	-	BioGRID
PEP8	Vacuolar protein sorting	1	Vacuole	Vacuolar protein component of the retromer; forms part of the multimeric membrane-associated retromer complex involved in vacuolar protein sorting along with Vps35p, Vps29p, Vps17p, and Vps5p; essential for endosome-to-Golgi retrograde protein transport; interacts with Ypt7p; protein abundance increases in response to DNA replication stress	Phenotypic Enhancement	Chesi A (2012)	VPS26|GRD6|VPT4	YJL053W	genetic	22457822	BAIT	559292	Low Throughput	resistance to chemicals	double mutants are sensitized to manganese	656684	853393	33701	-	-	BioGRID
PMT1	O-linked mannosylation	1	ER	Protein O-mannosyltransferase of the ER membrane; transfers mannose from dolichyl phosphate-D-mannose to protein serine and threonine residues; 1 of 7 related proteins involved in O-glycosylation which is essential for cell wall rigidity; involved in ER quality control; amino terminus faces cytoplasm, carboxyl terminus faces ER lumen	Phenotypic Suppression	Chesi A (2012)	-	YDL095W	genetic	22457822	BAIT	559292	Low Throughput	resistance to chemicals:undetermined	deletion of ypk9 inhibits the resistance to manganese seen in the single mutant	656666	851462	31966	-	-	BioGRID
PMT3	O-linked mannosylation	1	ER	Protein O-mannosyltransferase; transfers mannose residues from dolichyl phosphate-D-mannose to protein serine/threonine residues; acts in a complex with Pmt5p, can instead interact with Pmt1p in some conditions; antifungal drug target; PMT3 has a paralog, PMT2, that arose from the whole genome duplication	Negative Genetic	Schuldiner M (2005)	-	YOR321W	genetic	16269340	HIT	559292	High Throughput	colony size	An Epistatic MiniArray Profile (E-MAP) analysis was used to quantitatively score genetic interactions based on fitness defects estimated from the colony size of double versus single mutants. Genetic interactions were considered significant if they had an S score > 2.5 for positive interactions (suppression) and S score < -2.5 for negative interactions (synthetic sick/lethality).	213124	854499	34707	-49543	-	BioGRID
PMT3					Negative Genetic	Schuldiner M (2005)	-	YOR321W	genetic	16269340	BAIT	559292	High Throughput	colony size	An Epistatic MiniArray Profile (E-MAP) analysis was used to quantitatively score genetic interactions based on fitness defects estimated from the colony size of double versus single mutants. Genetic interactions were considered significant if they had an S score > 2.5 for positive interactions (suppression) and S score < -2.5 for negative interactions (synthetic sick/lethality).	210300	854499	34707	-49543	-	BioGRID
POL3	DNA polymerase	1	Nucleus	Catalytic subunit of DNA polymerase delta; required for chromosomal DNA replication during mitosis and meiosis, intragenic recombination, repair of double strand DNA breaks, and DNA replication during nucleotide excision repair (NER)	Synthetic Growth Defect	Chesi A (2012)	HPR6|CDC2|TEX1	YDL102W	genetic	22457822	HIT	559292	Low Throughput	vegetative growth|colony size	-	656644	851456	31960	-	-	BioGRID
POL32	DNA polymerase	1	Nucleus	Third subunit of DNA polymerase delta; involved in chromosomal DNA replication; required for error-prone DNA synthesis in the presence of DNA damage and processivity; interacts with Hys2p, PCNA (Pol30p), and Pol1p	Phenotypic Enhancement	Chesi A (2012)	-	YJR043C	genetic	22457822	BAIT	559292	Low Throughput	resistance to chemicals	double mutants are sensitized to manganese	656677	853500	33794	-	-	BioGRID
PUB1	mRNA processing	1	Nucleus and cytoplasm	Poly (A)+ RNA-binding protein; abundant mRNP-component protein that binds mRNA and is required for stability of many mRNAs; component of glucose deprivation induced stress granules, involved in P-body-dependent granule assembly; protein abundance increases in response to DNA replication stress	Negative Genetic	Costanzo M (2010)	RNP1	YNL016W	genetic	20093466	BAIT	559292	High Throughput	colony size	A Synthetic Genetic Array (SGA) analysis was carried out to quantitatively score genetic interactions based on fitness defects that were estimated from the colony size of double versus single mutants. Genetic interactions were considered significant if they had an SGA score of epsilon > 0.08 for positive interactions and epsilon < -0.08 for negative interactions, and a p-value < 0.05.	411350	855716	35810	-0.1618	-	BioGRID
RAD27	DNA repair	1	Nucleus	5' to 3' exonuclease, 5' flap endonuclease; required for Okazaki fragment processing and maturation, for long-patch base-excision repair and large loop repair (LLR); member of the S. pombe RAD2/FEN1 family; relocalizes to the cytosol in response to hypoxia	Phenotypic Enhancement	Chesi A (2012)	ERC11|FEN1|RTH1	YKL113C	genetic	22457822	BAIT	559292	Low Throughput	resistance to chemicals	double mutants are sensitized to manganese	656682	853747	34021	-	-	BioGRID
RIA1	Ribosome biogenesis	1	Cytoplasm	Cytoplasmic GTPase/eEF2-like factor involved in ribosomal biogenesis; with Sdo1p, a guanine nucleotide exchange factor (GEF), promotes release of Tif6p from 60S ribosomal subunits in the cytoplasm so that they can assemble with 40S subunits to generate mature ribosomes; required for quality control check of newly made large ribosomal subunits before they are released into the pool of translating …	Negative Genetic	Costanzo M (2010)	EFL1	YNL163C	genetic	20093466	BAIT	559292	High Throughput	colony size	A Synthetic Genetic Array (SGA) analysis was carried out to quantitatively score genetic interactions based on fitness defects that were estimated from the colony size of double versus single mutants. Genetic interactions were considered significant if they had an SGA score of epsilon > 0.08 for positive interactions and epsilon < -0.08 for negative interactions, and a p-value < 0.05.	410005	855558	35665	-0.1265	-	BioGRID
RIC1	Endosome-golgi traffick	2	Golgi	Protein involved in retrograde transport to the cis-Golgi network; forms heterodimer with Rgp1p that acts as a GTP exchange factor for Ypt6p; involved in transcription of rRNA and ribosomal protein genes	Negative Genetic	Schuldiner M (2005)	-	YLR039C	genetic	16269340	HIT	559292	High Throughput	colony size	An Epistatic MiniArray Profile (E-MAP) analysis was used to quantitatively score genetic interactions based on fitness defects estimated from the colony size of double versus single mutants. Genetic interactions were considered significant if they had an S score > 2.5 for positive interactions (suppression) and S score < -2.5 for negative interactions (synthetic sick/lethality).	213126	850728	31315	-32275	-	BioGRID
RIC1					Negative Genetic	Schuldiner M (2005)	-	YLR039C	genetic	16269340	BAIT	559292	High Throughput	colony size	An Epistatic MiniArray Profile (E-MAP) analysis was used to quantitatively score genetic interactions based on fitness defects estimated from the colony size of double versus single mutants. Genetic interactions were considered significant if they had an S score > 2.5 for positive interactions (suppression) and S score < -2.5 for negative interactions (synthetic sick/lethality).	210667	850728	31315	-32275	-	BioGRID
RIC1					Negative Genetic	Hoppins S (2011)	-	YLR039C	genetic	21987634	BAIT	559292	High Throughput	colony size	An Epistatic MiniArray Profile (E-MAP) approach was used to quantitatively score genetic interactions based on fitness defects estimated from the colony size of double versus single mutants. Genetic interactions were considered significant if they had an S score >= 2.0 for positive interactions (epistatic or suppressor interactions) and S score <= -2.5 for negative interactions (synthetic sick/le…	588295	850728	31315	-375751612	-	BioGRID
RPL2A	Ribosomal subunit	1	Cytoplasm	Ribosomal 60S subunit protein L2A; homologous to mammalian ribosomal protein L2 and bacterial L2; RPL2A has a paralog, RPL2B, that arose from the whole genome duplication	Negative Genetic	Costanzo M (2010)	RPL5B	YFR031C-A	genetic	20093466	HIT	559292	High Throughput	colony size	A Synthetic Genetic Array (SGA) analysis was carried out to quantitatively score genetic interactions based on fitness defects that were estimated from the colony size of double versus single mutants. Genetic interactions were considered significant if they had an SGA score of epsilon > 0.08 for positive interactions and epsilon < -0.08 for negative interactions, and a p-value < 0.05.	417404	850590	31187	-0.1967	-	BioGRID
RPS21A	Ribosomal subunit	1	Cytoplasm	Protein component of the small (40S) ribosomal subunit; homologous to mammalian ribosomal protein S21, no bacterial homolog; RPS21A has a paralog, RPS21B, that arose from the whole genome duplication	Negative Genetic	Costanzo M (2010)	RPS25	YKR057W	genetic	20093466	HIT	559292	High Throughput	colony size	A Synthetic Genetic Array (SGA) analysis was carried out to quantitatively score genetic interactions based on fitness defects that were estimated from the colony size of double versus single mutants. Genetic interactions were considered significant if they had an SGA score of epsilon > 0.08 for positive interactions and epsilon < -0.08 for negative interactions, and a p-value < 0.05.	417408	853931	34188	-0.148	-	BioGRID
RTT103	Transcriptional regulation	1	Nucleus	Protein involved in transcription termination by RNA polymerase II; interacts with exonuclease Rat1p and Rai1p; has an RPR domain (carboxy-terminal domain interacting domain); also involved in regulation of Ty1 transposition	Phenotypic Suppression	Chesi A (2012)	-	YDR289C	genetic	22457822	BAIT	559292	Low Throughput	resistance to chemicals:undetermined	deletion of ypk9 inhibits the resistance to manganese seen in the single mutant	656662	851884	32342	-	-	BioGRID
SEC28	ER-golgi traffick	1	ER/golgi	Epsilon-COP subunit of the coatomer; regulates retrograde Golgi-to-ER protein traffic; stabilizes Cop1p, the alpha-COP and the coatomer complex; non-essential for cell growth; protein abundance increases in response to DNA replication stress	Positive Genetic	Schuldiner M (2005)	ANU2	YIL076W	genetic	16269340	HIT	559292	High Throughput	colony size	An Epistatic MiniArray Profile (E-MAP) analysis was used to quantitatively score genetic interactions based on fitness defects estimated from the colony size of double versus single mutants. Genetic interactions were considered significant if they had an S score > 2.5 for positive interactions (suppression) and S score < -2.5 for negative interactions (synthetic sick/lethality).	213129	854734	34916	-	-	BioGRID
SEC28					Positive Genetic	Schuldiner M (2005)	ANU2	YIL076W	genetic	16269340	BAIT	559292	High Throughput	colony size	An Epistatic MiniArray Profile (E-MAP) analysis was used to quantitatively score genetic interactions based on fitness defects estimated from the colony size of double versus single mutants. Genetic interactions were considered significant if they had an S score > 2.5 for positive interactions (suppression) and S score < -2.5 for negative interactions (synthetic sick/lethality).	211362	854734	34916	31705	-	BioGRID
SEC63	Translocation	2	ER	Essential subunit of Sec63 complex; with Sec61 complex, Kar2p/BiP and Lhs1p forms a channel competent for SRP-dependent and post-translational SRP-independent protein targeting and import into the ER; other members are Sec63p, Sec62p, Sec66p and Sec72p	Negative Genetic	Schuldiner M (2005)	PTL1	YOR254C	genetic	16269340	HIT	559292	High Throughput	colony size	An Epistatic MiniArray Profile (E-MAP) analysis was used to quantitatively score genetic interactions based on fitness defects estimated from the colony size of double versus single mutants. Genetic interactions were considered significant if they had an S score > 2.5 for positive interactions (suppression) and S score < -2.5 for negative interactions (synthetic sick/lethality).	213125	854428	34644	-	-	BioGRID
SEC63					Negative Genetic	Schuldiner M (2005)	PTL1	YOR254C	genetic	16269340	BAIT	559292	High Throughput	colony size	An Epistatic MiniArray Profile (E-MAP) analysis was used to quantitatively score genetic interactions based on fitness defects estimated from the colony size of double versus single mutants. Genetic interactions were considered significant if they had an S score > 2.5 for positive interactions (suppression) and S score < -2.5 for negative interactions (synthetic sick/lethality).	211412	854428	34644	-41639	-	BioGRID
SEC63					Negative Genetic	Hoppins S (2011)	PTL1	YOR254C	genetic	21987634	BAIT	559292	High Throughput	colony size	An Epistatic MiniArray Profile (E-MAP) approach was used to quantitatively score genetic interactions based on fitness defects estimated from the colony size of double versus single mutants. Genetic interactions were considered significant if they had an S score >= 2.0 for positive interactions (epistatic or suppressor interactions) and S score <= -2.5 for negative interactions (synthetic sick/le…	588298	854428	34644	-4257625828	-	BioGRID
SEC66	Translocation	1	ER	Non-essential subunit of Sec63 complex; with Sec61 complex, Kar2p/BiP and Lhs1p forms a channel competent for SRP-dependent and post-translational SRP-independent protein targeting and import into the ER; other members are Sec63p, Sec62p, and Sec72p	Negative Genetic	Schuldiner M (2005)	HSS1|SEC71	YBR171W	genetic	16269340	HIT	559292	High Throughput	colony size	An Epistatic MiniArray Profile (E-MAP) analysis was used to quantitatively score genetic interactions based on fitness defects estimated from the colony size of double versus single mutants. Genetic interactions were considered significant if they had an S score > 2.5 for positive interactions (suppression) and S score < -2.5 for negative interactions (synthetic sick/lethality).	213127	852469	32871	-	-	BioGRID
SEC66					Negative Genetic	Schuldiner M (2005)	HSS1|SEC71	YBR171W	genetic	16269340	BAIT	559292	High Throughput	colony size	An Epistatic MiniArray Profile (E-MAP) analysis was used to quantitatively score genetic interactions based on fitness defects estimated from the colony size of double versus single mutants. Genetic interactions were considered significant if they had an S score > 2.5 for positive interactions (suppression) and S score < -2.5 for negative interactions (synthetic sick/lethality).	211487	852469	32871	-26837	-	BioGRID
SFH1	Chromatin structure	1	Nucleus	Component of the RSC chromatin remodeling complex; essential gene required for cell cycle progression and maintenance of proper ploidy; phosphorylated in the G1 phase of the cell cycle; Snf5p paralog	Synthetic Growth Defect	Chesi A (2012)	-	YLR321C	genetic	22457822	HIT	559292	Low Throughput	vegetative growth|colony size	-	656648	851032	31585	-	-	BioGRID
SIF2	Chromatin structure	1	Nucleus	WD40 repeat-containing subunit of Set3C histone deacetylase complex; complex represses early/middle sporulation genes; antagonizes telomeric silencing; binds specifically to the Sir4p N-terminus	Phenotypic Enhancement	Chesi A (2012)	EMB1	YBR103W	genetic	22457822	BAIT	559292	Low Throughput	resistance to chemicals	double mutants display resistance to manganese	656673	852399	32807	-	-	BioGRID
SPE1	Polyamine biosynthesis	1	Cytoplasm	Ornithine decarboxylase; catalyzes the first step in polyamine biosynthesis; degraded in a proteasome-dependent manner in the presence of excess polyamines; deletion decreases lifespan, and increases necrotic cell death and ROS generation	Negative Genetic	Costanzo M (2010)	SPE10|ORD1	YKL184W	genetic	20093466	HIT	559292	High Throughput	colony size	A Synthetic Genetic Array (SGA) analysis was carried out to quantitatively score genetic interactions based on fitness defects that were estimated from the colony size of double versus single mutants. Genetic interactions were considered significant if they had an SGA score of epsilon > 0.08 for positive interactions and epsilon < -0.08 for negative interactions, and a p-value < 0.05.	417407	853651	33938	-0.1288	-	BioGRID
SPE1					Negative Genetic	Costanzo M (2010)	SPE10|ORD1	YKL184W	genetic	20093466	BAIT	559292	High Throughput	colony size	A Synthetic Genetic Array (SGA) analysis was carried out to quantitatively score genetic interactions based on fitness defects that were estimated from the colony size of double versus single mutants. Genetic interactions were considered significant if they had an SGA score of epsilon > 0.08 for positive interactions and epsilon < -0.08 for negative interactions, and a p-value < 0.05.	393773	853651	33938	-0.1288	-	BioGRID
SPE2	Polyamine biosynthesis	1	Cytoplasm and nucleus	S-adenosylmethionine decarboxylase; required for the biosynthesis of spermidine and spermine; cells lacking Spe2p require spermine or spermidine for growth in the presence of oxygen but not when grown anaerobically	Negative Genetic	Costanzo M (2010)	-	YOL052C	genetic	20093466	HIT	559292	High Throughput	colony size	A Synthetic Genetic Array (SGA) analysis was carried out to quantitatively score genetic interactions based on fitness defects that were estimated from the colony size of double versus single mutants. Genetic interactions were considered significant if they had an SGA score of epsilon > 0.08 for positive interactions and epsilon < -0.08 for negative interactions, and a p-value < 0.05.	417411	854105	34352	-0.1555	-	BioGRID
SSE1	Protein folding	1	Cytoplasm	ATPase component of heat shock protein Hsp90 chaperone complex; plays a role in determining prion variants; binds unfolded proteins; member of the heat shock protein 70 (HSP70) family; localized to the cytoplasm; deletion results in spindle elongation in S phase; SSE1 has a paralog, SSE2, that arose from the whole genome duplication	Phenotypic Suppression	Chesi A (2012)	MSI3|LPG3	YPL106C	genetic	22457822	BAIT	559292	Low Throughput	resistance to chemicals:undetermined	deletion of ypk9 inhibits the resistance to manganese seen in the single mutant	656663	855998	36075	-	-	BioGRID
SSO2	Golgi-PM traffick	1	Plasma membrane	Plasma membrane t-SNARE; involved in fusion of secretory vesicles at the plasma membrane; syntaxin homolog that is functionally redundant with Sso1p; SSO2 has a paralog, SSO1, that arose from the whole genome duplication	Negative Genetic	Costanzo M (2010)	-	YMR183C	genetic	20093466	HIT	559292	High Throughput	colony size	A Synthetic Genetic Array (SGA) analysis was carried out to quantitatively score genetic interactions based on fitness defects that were estimated from the colony size of double versus single mutants. Genetic interactions were considered significant if they had an SGA score of epsilon > 0.08 for positive interactions and epsilon < -0.08 for negative interactions, and a p-value < 0.05.	417410	855221	35361	-0.1576	-	BioGRID
SWF1	Post translational modification	1	N/A	Palmitoyltransferase that acts on transmembrane proteins; including the SNAREs Snc1p, Syn8p, Tlg1p and likely all SNAREs; contains an Asp-His-His-Cys-cysteine rich (DHHC-CRD) domain; may have a role in vacuole fusion	Phenotypic Enhancement	Chesi A (2012)	PSL10	YDR126W	genetic	22457822	BAIT	559292	Low Throughput	resistance to chemicals	double mutants are sensitized to manganese	656683	851704	32182	-	-	BioGRID
SYG1	Poorly characterized	1	Plasma membrane	Plasma membrane protein of unknown function; truncation and overexpression suppresses lethality of G-alpha protein deficiency	Phenotypic Suppression	Chesi A (2012)	-	YIL047C	genetic	22457822	BAIT	559292	Low Throughput	resistance to chemicals:undetermined	deletion of ypk9 inhibits the resistance to manganese seen in the single mutant	656667	854764	34943	-	-	BioGRID
TAF1	Transcriptional regulation	1	Nucleus	TFIID subunit, involved in RNA pol II transcription initiation; possesses in vitro histone acetyltransferase activity but its role in vivo appears to be minor; involved in promoter binding and G1/S progression; relocalizes to the cytosol in response to hypoxia	Synthetic Lethality	van Pel DM (2013)	TAF130|TAF145	YGR274C	genetic	23390603	BAIT	559292	High Throughput	inviable	SGA analysis for synthetic lethal interactions between mutations whose human orthologs are found to be mutated in cancers, and the deletion mutant collection, where the interaction probability P < 0.05	821635	853191	33524	0.003015504	-	BioGRID
TIP41	Poorly characterized	1	Cytoplasm and nucleus	Protein that interacts with Tap42p, which regulates PP2A; component of the TOR (target of rapamycin) signaling pathway; protein abundance increases in response to DNA replication stress	Phenotypic Suppression	Chesi A (2012)	-	YPR040W	genetic	22457822	BAIT	559292	Low Throughput	resistance to chemicals:undetermined	deletion of ypk9 inhibits the resistance to manganese seen in the single mutant	656664	856153	36217	-	-	BioGRID
UBI4	Protein degradation	2	Cytoplasm	Ubiquitin; becomes conjugated to proteins, marking them for selective degradation via the ubiquitin-26S proteasome system; essential for the cellular stress response; encoded as a polyubiquitin precursor comprised of 5 head-to-tail repeats; protein abundance increases in response to DNA replication stress	Affinity Capture-MS	Kolawa NJ (2013)	SCD2|UB14	YLL039C	physical	23793018	BAIT	559292	High Throughput	-	-	878278	850620	31215	-	-	BioGRID
UBI4					Affinity Capture-MS	Swaney DL (2013)	SCD2|UB14	YLL039C	physical	23749301	BAIT	559292	High Throughput	-	-	884786	850620	31215	-	-	BioGRID
VAM3	Vacuolar trafficking	1	Vacuole	Syntaxin-like vacuolar t-SNARE; functions with Vam7p in vacuolar protein trafficking; mediates docking/fusion of late transport intermediates with the vacuole; has an acidic di-leucine sorting signal and C-terminal transmembrane region	Phenotypic Enhancement	Chesi A (2012)	PTH1	YOR106W	genetic	22457822	BAIT	559292	Low Throughput	resistance to chemicals	double mutants are sensitized to manganese	656681	854273	34502	-	-	BioGRID
VAM6	Vacuolar trafficking	1	Vacuole	Vacuolar protein involved in vacuolar membrane fusion tethering; plays a critical role in the tethering steps of vacuolar membrane fusion by facilitating guanine nucleotide exchange on small guanosine triphosphatase Ypt7p	Phenotypic Enhancement	Chesi A (2012)	VPL22|VPS39|CVT4|VPL18	YDL077C	genetic	22457822	BAIT	559292	Low Throughput	resistance to chemicals	double mutants are sensitized to manganese	656680	851482	31984	-	-	BioGRID
VPS1	Endosomal traffick and cytoskeleton	1	Vacuole, endocytic sites, actin cytoskeleton	Dynamin-like GTPase required for vacuolar sorting; also involved in actin cytoskeleton organization, endocytosis, late Golgi-retention of some proteins, regulation of peroxisome biogenesis	Negative Genetic	Hoppins S (2011)	GRD1|LAM1|VPL1|VPT26|SPO15	YKR001C	genetic	21987634	BAIT	559292	High Throughput	colony size	An Epistatic MiniArray Profile (E-MAP) approach was used to quantitatively score genetic interactions based on fitness defects estimated from the colony size of double versus single mutants. Genetic interactions were considered significant if they had an S score >= 2.0 for positive interactions (epistatic or suppressor interactions) and S score <= -2.5 for negative interactions (synthetic sick/le…	588293	853870	34133	-2792319783	-	BioGRID
VPS29	Endosome-golgi traffick	1	Endosome	Subunit of the membrane-associated retromer complex; endosomal protein; essential for endosome-to-Golgi retrograde transport; forms a subcomplex with Vps35p and Vps26p that selects cargo proteins for endosome-to-Golgi retrieval	Phenotypic Enhancement	Chesi A (2012)	VPT6|PEP11	YHR012W	genetic	22457822	BAIT	559292	Low Throughput	resistance to chemicals	double mutants are sensitized to manganese	656678	856403	36439	-	-	BioGRID
YEL057C	Poorly characterized	1	N/A	Protein of unknown function involved in telomere maintenance; target of UME6 regulation	Phenotypic Suppression	Chesi A (2012)	-	YEL057C	genetic	22457822	BAIT	559292	Low Throughput	resistance to chemicals:undetermined	deletion of ypk9 inhibits the resistance to manganese seen in the single mutant	656668	856653	36672	-	-	BioGRID
GCG1	Redox homeostasis	1	Nucleus and cytoplasm	Gamma-glutamyl cyclotransferase; cleaves the gamma-glutamyl bond of glutathione to yield 5-oxoproline and a Cys-Gly dipeptide; similar to mammalian pro-apoptotic protein ChaC1; expression of mouse ChaC1 in yeast increases apoptosis; green fluorescent protein (GFP)-fusion protein localizes to the cytoplasm and nucleus; periodically expressed during the metabolic cycle	Negative Genetic	Costanzo M (2010)	-	YER163C	genetic	20093466	HIT	559292	High Throughput	colony size	A Synthetic Genetic Array (SGA) analysis was carried out to quantitatively score genetic interactions based on fitness defects that were estimated from the colony size of double versus single mutants. Genetic interactions were considered significant if they had an SGA score of epsilon > 0.08 for positive interactions and epsilon < -0.08 for negative interactions, and a p-value < 0.05.	417403	856910	36916	-0.1854	-	BioGRID
YGL235W	Poorly characterized	1	N/A	Putative protein of unknown function; potential Cdc28p substrate; null mutant displays increased resistance to antifungal agents gliotoxin, cycloheximide and H2O2	Negative Genetic	Costanzo M (2010)	-	YGL235W	genetic	20093466	HIT	559292	High Throughput	colony size	A Synthetic Genetic Array (SGA) analysis was carried out to quantitatively score genetic interactions based on fitness defects that were estimated from the colony size of double versus single mutants. Genetic interactions were considered significant if they had an SGA score of epsilon > 0.08 for positive interactions and epsilon < -0.08 for negative interactions, and a p-value < 0.05.	417405	852615	33003	-0.1361	-	BioGRID
YKU70	Telomere maintanance	1	Nucleus	Subunit of the telomeric Ku complex (Yku70p-Yku80p); involved in telomere length maintenance, structure and telomere position effect; required for localization of telomerase ribonucleoprotein to nucleus via interaction with the TLC1 guide RNA; relocates to sites of double-strand cleavage to promote nonhomologous end joining during DSB repair	Negative Genetic	Addinall SG (2011)	HDF1|NES24	YMR284W	genetic	21490951	BAIT	559292	High Throughput	vegetative growth|heat sensitivity	yku70 null mutant; double mutants show a growth defect at 37.5 degrees; score cut-off value <= -0.5	809169	855328	35464	-0.5814	-	BioGRID
YME1	Protease	1	Mitochondria	Catalytic subunit of the i-AAA protease complex; complex is located in the mitochondrial inner membrane; responsible for degradation of unfolded or misfolded mitochondrial gene products; serves as a nonconventional translocation motor to pull PNPase into the intermembrane space; also has a role in intermembrane space protein folding; mutation causes an elevated rate of mitochondrial turnover	Positive Genetic	Hoppins S (2011)	YTA11|OSD1	YPR024W	genetic	21987634	BAIT	559292	High Throughput	colony size	An Epistatic MiniArray Profile (E-MAP) approach was used to quantitatively score genetic interactions based on fitness defects estimated from the colony size of double versus single mutants. Genetic interactions were considered significant if they had an S score >= 2.0 for positive interactions (epistatic or suppressor interactions) and S score <= -2.5 for negative interactions (synthetic sick/le…	588299	856135	36201	2855991111	-	BioGRID
YPT6	Endosome-golgi traffick	1	Golgi	Rab family GTPase; Ras-like GTP binding protein involved in the secretory pathway, required for fusion of endosome-derived vesicles with the late Golgi, maturation of the vacuolar carboxypeptidase Y; has similarity to the human GTPase, Rab6	Negative Genetic	Hoppins S (2011)	-	YLR262C	genetic	21987634	BAIT	559292	High Throughput	colony size	An Epistatic MiniArray Profile (E-MAP) approach was used to quantitatively score genetic interactions based on fitness defects estimated from the colony size of double versus single mutants. Genetic interactions were considered significant if they had an S score >= 2.0 for positive interactions (epistatic or suppressor interactions) and S score <= -2.5 for negative interactions (synthetic sick/le…	588296	850966	31529	-3658638082	-	BioGRID
